# Supplementary material for: Inter-departmental abortion travels in metropolitan France: A mixed-methods analysis of women’s experiences, access, and barriers to abortion care
Source: PLoS One. 2022 Oct 4;17(10):e0273190. doi: 10.1371/journal.pone.0273190 (PMC9531812; doi:10.1371/journal.pone.0273190)
Supplement: S1 Table — Department of women’s residence (in rows) by department of abortion realisation (in columns). Mobilities under 20 abortions were deleted. (XLSX) [file pone.0273190.s001.xlsx]

## Sheet: Flux-2019-FR
Abortion Mobility Metropolitan France in 2019. Department of women's residence (in rows) by department of abortion realisation (in columns)
dep2	1	2	3	4	5	6	7	8	9	10	11	12	13	14	15	16	17	18	19	21	22	23	24	25	26	27	28	29	30	31	32	33	34	35	36	37	38	39	40	41	42	43	44	45	46	47	48	49	50
1	830																																				25
2		1350
3			766
4				364	65								151
5					461
6						4797
7							533																		289				75
8								509
9									454																					52
10										851
11											1207																			41			42
12												624
13						21							9568																75
14														1607																																			35
15															247
16																903
17																66	1569															54
18																		656																										30
19																			513
21																				1312																		28
22																					1297							40						87
23																						129
24																27			41				952									63
25																								1095
26							42																		1244				32								41
27														123												1130	65
28																											1185																	23
29																												1927
30													64																2175				165
31									41																					5229	21
32																														59	286								42							14
33																							41									5589														35
34											34																		63	16			3397
35																					32													2643									25
36																																			433	23				21
37																																				1306
38	23						25																		47												3235
39	24																							80														451
40																																109							800
41																																				32				630				34
42																																									1921
43																																									122	238
44																																		45									3862
45																																								52				1928
46												36							89																										306
47																																51														933
48																																															149
49																																											122					1628
50														25																																			951
51										27
52																				34
53																																		38
54
55
56																												27						79									20
57
58
59
60		72																								53
61														30													20
62
63			58
64																		82																					34
65																														42
66
67
68
69																																					115				86
70																								106
71																				52																		45			22
72
73																																					50
74
76
79																																																35
80		47
81																														59
82																														62																45
83				26		102							462
84													225																54
85																																											92					81
86
87
88
89																				27
90
75						20							29
77		26
78																										64	27
91
92
93
94
95																										21
Source: French Statistical Office DREES, IVG in France in 2019
Note: Abortion flows under 20 abortions were deleted.
[truncated: 45 more columns]

## Sheet: F-iDF-2019
Abortion Mobility Ile-de-France in 2019. Department of women's residence (in rows) by department of abortion realisation (in columns)
dep2	75	76	77	78	79	80	81	82	83	84	85	86	87	88	89	90	91	92	93	94	95
75	8962		47	20													33	167	359	88	36
77	678		4427												21		256	34	626	236	38
78	724		25	3305													43	239	74	24	233
91	851		244	31													4331	208	62	375	16
92	3818		21	36													37	1798	140	46	55
93	3141		124	22														107	5405	211	195
94	3027		158														126	146	308	2863	24
95	924		30	86														149	404	23	4187
Source: French Statistical Office DREES, IVG in France in 2019
Note: Abortion flows under 20 abortions were deleted.
