# Supplementary material for: Inter-departmental abortion travels in metropolitan France: A mixed-methods analysis of women’s experiences, access, and barriers to abortion care
Source: PLoS One. 2022 Oct 4;17(10):e0273190. doi: 10.1371/journal.pone.0273190 (PMC9531812; doi:10.1371/journal.pone.0273190)
Supplement: S2 Table — (XLSX) [file pone.0273190.s002.xlsx]

## Sheet: Sheet1
Profile of abortion travelers participating in in-depth interviews		N=23
Age	Age 18-24	10
	Age 25-34	7
	Age 35-49	6
Civil status	Single	12
	Married / in union	8
	Separated / Divorced	3
Education	Secondary school or below	3
	Some university	4
	University or graduate school	12
	Prefered to not respond / missing	4
Employment*	Fulltime	12
	Parttime	2
	Self-employed	2
	Student	5
	Unemployed	4
Religion	Atheist	9
	Islam	5
	Catholic	4
	Other	2
	Prefered to not respond / missing	3
Gestational Age	up to 5w6d pregnant	6
	up to 11w6d pregnan	16
	up to 13w6d pregnant	1
Abortion procedure	Medical abortion	11
	Surgical abortion	7
	Prefered to not respond / missing	5
Travel support	Traveled alone	15
	Travelled with someone	8
	Got finanical support for travel / treatment	3
*Multiple answers possible

## Sheet: Info
Title:	ATLAS.ti - Document Groups
Project:	In country France Only Travellers
User:	Laura Rahm
Date:	2022-06-24 15:34:39
